# Supplementary material for: Nitrogen fixation under declining Arctic sea ice
Source: Commun Earth Environ. 2025 Oct 20;6(1):811. doi: 10.1038/s43247-025-02782-4 (PMC12537486; doi:10.1038/s43247-025-02782-4)
Supplement: Supplementary file 3 — Supplementary datasheet S1 [file 43247_2025_2782_MOESM3_ESM.xlsx]

## Sheet: Notes
Supplementary Data Sheet S1 (von Friesen et al)
Template from White et al., 2020 (doi: ﻿10.1002/lom3.10353)
This spreadsheet calculates nitrogen fixation rates (NFR) and two corresponding variants of the method limit of detection (LOD) for each measured rate.
Limits of detection (LOD) are calculated in the 'NFR LOD calcs' tab by setting the minimum detectable change in PN atom % (∆APN) equal to 0.00146 for samples with ≥ 14 µg PN, as suggested by Montoya et al. (1996).
The error propagation is based on the partial derivatives of nitrogen fixation rates with respect to averages and standard deviations of each measured parameter. This is nearly numerically equivalent to the uncertainty calculated by standard error propagation; both of these values are provided in the 'NFR Error Propagation' tab.
The 'NFR error propagation' tab also calculates the percentage of error associated with each measured parameter, as in Table 4 of Montoya et al (1996)
LOQ refers to the "Limit of Quantitation," defined ast 10 times the standard deviation of the rate measurment. It is the limit at which the difference between two distinct values can be reasonably discerened.
Biomass-independent specific N2-uptake rates are provided in tab 'Specific N2-uptake rates', calculated following Selden et al., 2021.
References
Montoya, J.P., Voss, M., Kahler, P., and Capone, D.G. (1996) A simple, high-precision, high-sensitivity tracer assay for N2 fixation. Appl Environ Microbiol 62: 986–993.
Selden, C. R. et al. (2021) A coastal N2 fixation hotspot at the Cape Hatteras front: Elucidating spatial heterogeneity in diazotroph activity via supervised machine learning. Limnol. Oceanogr 66: 1832–1849.
White, A.E., Granger, J., Selden, C., Gradoville, M.R., Potts, L., Bourbonnais, A., et al. (2020) A critical review of the 15N2 tracer method to measure diazotrophic production in pelagic ecosystems. Limnol Oceanogr Methods 18: 129–147.

## Sheet: N2 fixation rates (NFR)
											Replicate 1					Replicate 2					Replicate 3					Atom% N2 (%)			Atom% PN T=0 (%)
Station & incubation description	Bottle size (L)	Rep1 NFR (nmol N L–1 d–1)	Rep2 NFR (nmol N L–1 d–1)	Rep3 NFR (nmol N L–1 d–1)	Average NFR (nmol N L–1 d–1)	Stdev NFR	CV	LOD (nmol N L–1 d–1)	LOD (nmol N L–1 d–1)	LOQ (nmol N L–1 d–1)	Rep1 T (days)	Rep1 V (L)	Rep1 APN T=F (%)	Rep1 PN (nmol)	Rep1 [PN] (nmol L–1)	Rep2 T (days)	Rep2 V (L)	Rep2 APN T=F (%)	Rep2 PN (nmol)	Rep2 [PN] (nmol L–1)	Rep3 T (days)	Rep3 V (L)	Rep3 APN T=F (%)	Rep3 PN (nmol)	Rep3 [PN] (nmol L–1)	AN2 rep1	AN2 rep2	AN2 rep3	APN rep1	APN rep2	APN rep3	Note
St 18, 15N2+13C	4.6	0.505748	0.450736	0.316876	0.424453	0.0971402	0.22886	0.102993	0.11442	0.971402	1.08333	4.67	0.00372621	2564	549.036	1.07986	4.67	0.0037476	2264	484.797	1.07639	4.67	0.00373099	2101.36	449.971	0.065	0.074	0.067	0.003665	0.003677	0.003683
St 26, 15N2+13C	4.6	0.670142	0.611013	0.553686	0.611614	0.0582305	0.095208	0.0473188	0.0835353	0.582305	1.1	4.67	0.00387888	1178.24	252.299	1.09514	4.67	0.00388643	1191.84	255.211	1.10069	4.646	0.00384811	1277.41	274.947	0.0727728	0.0824112	0.0759205	0.003677	0.00368	0.003688
St 26, 15N2+13C+DOC	4.6	1.05168	0.972772	0.824619	0.949691	0.115278	0.121384	0.0667753	0.154281	1.15278	1.11181	4.646	0.00391927	1593.46	342.975	1.11042	4.646	0.00387394	1552.01	334.052	1.11111	4.67	0.00387508	1431.17	306.46	0.0747401	0.0636557	0.0662624	0.003677	0.00368	0.003688
St38, 15N2+13C	4.6	1.37945	1.99632	1.55864	1.6448	0.31733	0.192929	0.106651	0.933689	3.1733	1.10069	4.67	0.00378877	1313.73	281.312	1.10069	4.67	0.00398208	1256.27	269.008	1.1125	4.67	0.0039859	1164.98	249.459	0.0247535	0.0393266	0.0461171	0.003675	0.003691	0.003691
St38, 15N2+13C+DOC	4.6	1.32815	1.4508	1.10821	1.29572	0.173584	0.133967	0.0847262	0.781378	1.73584	1.09028	4.67	0.00380153	1217.08	260.616	1.10764	4.5	0.00387002	1238.2	275.155	1.09167	4.67	0.00400669	1355.64	290.287	0.0264466	0.0343437	0.0794406	0.003675	0.003691	0.003691
St 50, 15N2+13C	4.6	2.14644	1.42005	1.87937	1.81529	0.367413	0.202399	0.0663276	0.260737	3.67413	1.09444	4.62	0.00410527	1739.62	376.541	1.08889	4.62	0.00405495	1460.72	316.173	1.09306	4.62	0.00410742	1729.01	374.244	0.0688187	0.0797368	0.0779241	0.003699	0.003683	0.0037
St 50, 15N2+13C+DOC	4.6	1.76665	3.97865	3.76482	3.17004	1.22006	0.384873	0.0755527	1.04933	12.2006	1.09306	4.62	0.00409413	1587.44	343.601	1.09306	4.62	0.00432614	1970.85	426.591	1.09514	4.62	0.00445475	1936.82	419.225	0.0740068	0.06677	0.0804427	0.003699	0.003683	0.0037
St 56_2021, 15N2+13C	4.6	2.71067	1.58703	3.30385	2.53385	0.871961	0.344125	0.155088	0.940343	8.71961	1.10903	4.62	0.00386612	2634.29	570.192	1.10556	4.62	0.00386709	2608.42	564.593	1.10139	4.62	0.00400373	2766.8	598.875	0.0442648	0.057789	0.0567951	0.003652	0.003699	0.003681
St56_2021, 15N2+13C+DOC	4.6	2.70652	2.93611	3.34765	2.99676	0.324839	0.108397	0.141767	0.45985	3.24839	1.10278	4.62	0.00393977	2657.37	575.187	1.10347	4.62	0.00400131	2652.45	574.124	1.10556	4.62	0.00401444	2661.86	576.16	0.0591081	0.05727	0.0555895	0.003652	0.003699	0.003681
St 36, 15N2+13C	4.6	-1.30514	-0.176044	6.10721	1.54201	3.99368	2.58992	1.41731	1.45874	39.9368	1.11875	0.835	0.00366443	1815.69	2174.48	1.11917	0.775	0.00367451	1778.51	2294.86	1.12042	0.735	0.00368331	1609.57	2189.89	0.0384	0.0242	0.0097	0.00368774	0.00367627	0.00366445
St 36, 15N2+13C+DOC	4.6	0.282843	-3.2859	0.741341	-0.753904	2.20472	-2.9244	2.57702	3.45389	22.0472	1.11917	0.715	0.00369088	1699.43	2376.82	1.11958	0.655	0.0036625	1474.08	2250.51	1.12042	0.725	0.00366535	1570.82	2166.65	0.0273	0.0121	0.006	0.00368774	0.00367627	0.00366445
St 37, 15N2+13C	4.6	-2.10241	-0.869671	0.845068	-0.709005	1.48029	-2.08785	NA	1.31891	14.8029	1.0975	0.485	0.00364192	789.225	1627.27	1.115	0.475	0.00366914	865.998	1823.15	1.11458	0.485	0.0036876	850.61	1753.83	0.0299	0.0331	0.0331	0.0036791	0.00368479	0.00367179	1 true T0 replicate + (all average + 1 sd.dev) + (all average - 1 sd.dev)
St 37, 15N2+13C+DOC	4.6	-1.76132	-2.56397	-26.0335	-10.1196	13.7877	-1.36247	NA	8.01283	137.877	1.11625	0.475	0.00365245	1076.61	2266.55	1.11667	0.485	0.00366528	819.81	1690.33	1.11708	0.465	0.00352941	714.994	1537.62	0.0344	0.0152	0.0112	0.0036791	0.00368479	0.00367179	1 true T0 replicate + (all average + 1 sd.dev) + (all average - 1 sd.dev)
St 42, 15N2+13C	4.6	1.37706	-2.27281	-2.1538	-1.01651	2.07375	-2.04006	NA	1.9284	20.7375	1.00708	1.075	0.00367409	966.736	899.289	1.00708	1.225	0.00366966	1077.42	879.528	1.00708	1.055	0.00366498	748.3	709.289	0.0115	0.0095	0.0059	0.003662	0.00368479	0.00367179	1 true T0 replicate + (all average + 1 sd.dev) + (all average - 1 sd.dev)
St 42, 15N2+13C+DOC	4.6	-3.21841	-6.12912	15.7214	2.12462	11.8647	5.5844	NA	10.7777	118.647	1.00708	1.095	0.0036571	825.054	753.474	1.00708	1.025	0.0036671	720.759	703.18	1.00667	0.955	0.00368299	847.925	887.88	0.0048	0.0057	0.0043	0.003662	0.00368479	0.00367179	1 true T0 replicate + (all average + 1 sd.dev) + (all average - 1 sd.dev)
St 56_2022, 15N2+13C	4.6	-2.58239	-1.73393	2.83481	-0.493838	2.91374	-5.9002	NA	2.73112	29.1374	1.12167	0.086	0.00366414	721.291	8387.1	1.12167	0.088	0.003679	769.189	8740.78	1.12167	0.119	0.003688	936.818	7872.42	0.0496	0.0297	0.0438	0.00368	0.00368479	0.00367179	1 true T0 replicate + (all average + 1 sd.dev) + (all average - 1 sd.dev)
St 56_2022, 15N2+13C+DOC	4.6	2.80658	10.4357	2.9247	5.38899	4.37098	0.811093	NA	4.10728	43.7098	1.12167	0.097	0.00369347	816.746	8420.06	1.12167	0.087	0.00371194	836.99	9620.57	1.12167	0.093	0.00368452	832.53	8951.94	0.0397	0.026	0.0384	0.00368	0.00368479	0.00367179	1 true T0 replicate + (all average + 1 sd.dev) + (all average - 1 sd.dev)
St 57, 15N2+13C	4.6	1.3936	-0.235279	2.44268	1.20033	1.3494	1.12419	0.467957	1.02525	13.494	1.10069	0.98	0.0037228	965.741	985.45	1.10347	0.87	0.00367638	1217.29	1399.18	1.10208	0.96	0.00373236	1208.7	1259.07	0.0331	0.049	0.032	0.003677	0.00368479	0.00367179	1 true T0 replicate + (all average + 1 sd.dev) + (all average - 1 sd.dev)
St 57, 15N2+13C+DOC	4.6	1.61593	1.12619	0.374235	1.03879	0.625443	0.602091	0.491191	0.902844	6.25443	1.10417	0.87	0.00372891	1035.32	1190.03	1.10278	1	0.00372164	1075.55	1075.55	1.10556	0.82	0.00368113	1043.12	1272.1	0.0383	0.0356	0.0324	0.003677	0.00368479	0.00367179	1 true T0 replicate + (all average + 1 sd.dev) + (all average - 1 sd.dev)
St 61, 15N2+13C	4.6	7.30475	1.60348	6.76626	5.22483	3.14771	0.602453	4.05408	5.37092	31.4771	1.11458	0.125	0.00371636	994.163	7953.3	1.11458	0.135	0.00369282	1052.16	7793.8	1.11458	0.09	0.00368335	1041.29	11569.9	0.0392	0.0387	0.0214	0.00368	0.00368479	0.00367179	1 true T0 replicate + (all average + 1 sd.dev) + (all average - 1 sd.dev)
St 61, 15N2+13C+DOC	4.6	3.37419	-0.0341372	5.91376	3.08461	2.9845	0.967548	NA	1.88484	29.845	1.11458	0.125	0.00369502	904.897	7239.18	1.11458	0.185	0.00368455	1013.97	5480.91	1.11458	0.128	0.00369104	970.064	7578.62	0.0326	0.0385	0.0258	0.00368	0.00368479	0.00367179	1 true T0 replicate + (all average + 1 sd.dev) + (all average - 1 sd.dev)
St 65, 15N2+13C*	2.3	2.71116	7.8798	*	5.29548	3.65478	0.69017	2.36589	3.67152	36.5478	1.08681	0.76	0.00369914	3964.95	5217.04	1.08681	0.79	0.00372933	4148.63	5251.44						0.0358	0.031		0.003681	0.00368479	0.00367179	1 true T0 replicate + (all average + 1 sd.dev) + (all average - 1 sd.dev)
St 108, 15N2+13C	4.6	0.313613	0.344609	0.381065	0.346429	0.0337629	0.0974598	NA	0.205419	0.337629	1.125	1.43	0.00369384	533.79	373.28	1.12292	1.5	0.00372987	559.009	372.673	1.12292	1.5	0.00371071	554.566	369.711	0.02889	0.0471	0.0373	0.00367	0.00368479	0.00367179	1 true T0 replicate + (all average + 1 sd.dev) + (all average - 1 sd.dev)
St 108, 15N2+13C+DOC	4.6	0.354651	0.148176	0.13416	0.212329	0.123454	0.581426	NA	0.137209	1.23454	1.12431	1.46	0.0037	489.627	335.361	1.12292	1.52	0.00370217	511.026	336.201	1.12361	1.52	0.00368384	597.706	393.228	0.0289	0.0388	0.0351	0.00367	0.00368479	0.00367179	1 true T0 replicate + (all average + 1 sd.dev) + (all average - 1 sd.dev)
*Two replicates due to lack of water availability								See "NFR LOD calcs"	See "NFR error propagation"
					COLOUR CODES:
					OK (> both LODs)
					Above one LOD but below the other
					NOT OK (< both LODs)

## Sheet: NFR LOD calcs
Sample #	∆APN atom%	LOD rep1	LOD rep2	LOD rep3	Avg LOD (nmol N L–1 d–1)	Above 14 ug PN (yes/no)
St 18, 15N2+13C	1.46e-05	0.114216	0.100853	0.0939097	0.102993	Yes
St 26, 15N2+13C	1.46e-05	0.0458543	0.0463837	0.0497184	0.0473188	Yes
St 26, 15N2+13C+DOC	1.46e-05	0.0698741	0.0680561	0.0623957	0.0667753	Yes
St38, 15N2+13C	1.46e-05	0.112913	0.107975	0.0990658	0.106651	Yes
St38, 15N2+13C+DOC	1.46e-05	0.0797814	0.0842324	0.0901649	0.0847262	Yes
St 50, 15N2+13C	1.46e-05	0.0703173	0.0590438	0.0696218	0.0663276	Yes
St 50, 15N2+13C+DOC	1.46e-05	0.0655214	0.0813466	0.0797901	0.0755527	Yes
St 56_2021, 15N2+13C	1.46e-05	0.152824	0.151323	0.161118	0.155088	Yes
St56_2021, 15N2+13C+DOC	1.46e-05	0.141863	0.141601	0.141835	0.141767	Yes
St 36, 15N2+13C	1.46e-05	1.38892	1.46581	1.3972	1.41731	Yes
St 36, 15N2+13C+DOC	1.46e-05	2.7053	2.56153	2.46425	2.57702	Yes
St 37, 15N2+13C		0	0	0	0	No
St 37, 15N2+13C+DOC		0	0	0	0	No
St 42, 15N2+13C		0	0	0	0	No
St 42, 15N2+13C+DOC		0	0	0	0	No
St 56_2022, 15N2+13C		0	0	0	0	No
St 56_2022, 15N2+13C+DOC		0	0	0	0	No
St 57, 15N2+13C	1.46e-05	0.379516	0.538853	0.485503	0.467957	Yes
St 57, 15N2+13C+DOC	1.46e-05	0.496139	0.44841	0.529025	0.491191	Yes
St 61, 15N2+13C	1.46e-05	3.54102	3.47001	5.1512	4.05408	Yes
St 61, 15N2+13C+DOC		0	0	0	0	No
St 65, 15N2+13C*	1.46e-05	2.35811	2.37366		2.36589	Yes
St 108, 15N2+13C		0	0	0	0	No
St 108, 15N2+13C+DOC		0	0	0	0	No
						COLOUR CODES:
						OK (> 14 ug)
						NOT OK (<14 ug). Error propagation LOD is applied instead.

## Sheet: NFR error propagation
		MQR VIA PARTIAL DERIVATIVES			MQR VIA ERROR PROPATATION				CHANGE IN TIME (T, days)					ATOM PERCENT N2 (AN2, [15N2]/[14N2]+[15N2])					ATOM PERCENT PN T=0 (APN0, [15N]/[14N]+[15N])					ATOM PERCENT PN T=F (APNF, [15N]/[14N]+[15N])					PN CONCENTRATION ([PN], nmol L–1)
Sample #	Avg NFR	NFR based on term averages	Calculated variance (Σ Error contributions)	LOD via partial derivatives	TF-TO	N2-T0	TF-T0/N2-T0	LOD via error propagation	T average	T stdev	dNFR/dt	Error contribution (SD x dNFR/dt)^2	T % total error	AN2 average	AN2 stdev	dNFR/dAN2	Error contribution (SD x dNFR/dAN2)^2	AN2 % total error	APN0 average	APN0 stdev	dNFR/dAPN0	Error contribution (SD x dNFR/dAPN0)^2	APN0 % total error	APNF average	APNF stdev	dNFR/dAPNF	Error contribution (SD x dNFR/dAPNF)^2	APNF % total error	PN average	PN stdev	dNFR/dPN	Error contribution (SD x dNFR/dPN)^2	PN % total error
St 18, 15N2+13C	0.424453	0.422389	0.0130919	0.11442	1.44948e-05	0.00472582	0.000230976	0.114725	1.07986	0.00347055	-0.389898	1.83105e-06	0.000139861	0.0686667	0.00472582	-6.05858	0.000819776	0.0626171	0.003675	9.16515e-06	-7041.91	0.00416544	0.318169	0.00373494	1.12294e-05	7047.42	0.00626289	0.47838	494.601	50.2553	0.000853999	0.00184195	0.140694
St 26, 15N2+13C	0.611614	0.613228	0.00697815	0.0835353	2.10803e-05	0.00491485	0.000326653	0.0825667	1.09861	0.00302701	-0.556651	2.83919e-06	0.000406869	0.0770348	0.00491485	-7.83498	0.00148284	0.212498	0.00368167	5.68624e-06	-3228.4	0.000336996	0.0482931	0.00387114	2.02989e-05	3236.51	0.00431619	0.61853	260.819	12.3217	0.00235116	0.000839275	0.120272
St 26, 15N2+13C+DOC	0.949691	0.949822	0.0238026	0.154281	2.64653e-05	0.00579554	0.00048643	0.153731	1.11111	0.000694444	-0.854306	3.51967e-07	1.47869e-05	0.0682194	0.00579554	-13.5046	0.00612564	0.257351	0.00368167	5.68624e-06	-4557.37	0.00067155	0.0282133	0.00388943	2.58472e-05	4571.68	0.013963	0.586617	327.829	19.0366	0.00289731	0.00304207	0.127804
St38, 15N2+13C	1.6448	1.70344	0.871775	0.933689	0.000113106	0.0109155	0.00400063	0.937534	1.10463	0.00681594	-1.53264	0.000109126	0.000125177	0.0367324	0.0109155	-38.7478	0.178889	0.205201	0.00368567	9.2376e-06	-7253.52	0.00448969	0.00515006	0.00391892	0.000112728	7303.04	0.677753	0.77744	266.593	16.063	0.00638967	0.0105344	0.0120839
St38, 15N2+13C+DOC	1.29572	1.20768	0.610552	0.781378	0.000104862	0.0285904	0.00380524	1.02758	1.09653	0.00964753	-1.09176	0.000110939	0.000181704	0.0467436	0.0285903	-16.8556	0.232236	0.38037	0.00368567	9.2376e-06	-5805.18	0.00287575	0.00471007	0.00389274	0.000104454	5831.99	0.371095	0.607803	275.353	14.8368	0.00438593	0.00423448	0.0069355
St 50, 15N2+13C	1.81529	1.79252	0.0679837	0.260737	3.11882e-05	0.00585091	0.000594765	0.262606	1.09213	0.0028912	-1.63697	2.23996e-05	0.000329485	0.0754932	0.0058509	-23.0846	0.0182427	0.268339	0.003694	9.53939e-06	-4511.2	0.00185194	0.0272409	0.00408921	2.96935e-05	4535.57	0.0181379	0.266798	355.652	34.2098	0.00504009	0.0297287	0.437292
St 50, 15N2+13C+DOC	3.17004	3.09298	1.10109	1.04933	0.000183012	0.00684029	0.00272103	1.07557	1.09375	0.00120281	-2.82476	1.15441e-05	1.04843e-05	0.0737399	0.00684028	-40.2281	0.0757194	0.0687676	0.003694	9.53939e-06	-5131.57	0.0023963	0.0021763	0.00429168	0.000182763	5175.03	0.894546	0.812418	396.472	45.9355	0.00780126	0.128418	0.116628
St 56_2021, 15N2+13C	2.53385	2.49334	0.884244	0.940343	8.26429e-05	0.00753774	0.00180295	0.961324	1.10532	0.0038247	-2.24798	7.3923e-05	8.36002e-05	0.0529496	0.0075377	-43.8891	0.109444	0.123771	0.00367733	2.37136e-05	-10565.3	0.0627711	0.0709884	0.00391231	7.91676e-05	10610.8	0.705659	0.798036	577.886	18.3905	0.00431459	0.00629605	0.00712026
St56_2021, 15N2+13C+DOC	2.99676	2.98976	0.211462	0.45985	4.63867e-05	0.00176009	0.000878493	0.458803	1.10394	0.0014456	-2.70473	1.52878e-05	7.22959e-05	0.0573225	0.00175993	-53.9618	0.00901906	0.042651	0.00367733	2.37136e-05	-9660.61	0.0524811	0.248183	0.00398517	3.98672e-05	9712.07	0.149918	0.708962	575.157	1.01803	0.00519816	2.80039e-05	0.00013243
St 36, 15N2+13C	1.54201	-0.201029	2.12791	1.45874	1.49945e-05	0.0143503	-0.000736612	11.2039	1.11944	0.000867361	0.17944	2.42237e-08	1.13838e-08	0.0241	0.0143503	5.781	0.00688218	0.00323424	0.00367615	1.1644e-05	-97152.6	1.27971	0.601394	0.00367408	9.44731e-06	97087.3	0.841282	0.395356	2219.74	65.506	-9.05642e-05	3.51946e-05	1.65395e-05
St 36, 15N2+13C+DOC	-0.753904	-0.572538	11.9294	3.45389	1.94916e-05	0.0109692	-0.00171346	4.56343	1.11972	0.000636469	0.511031	1.05791e-07	8.86811e-09	0.0151333	0.0109692	25.5297	0.0784224	0.00657389	0.00367615	1.1644e-05	-176758	4.23607	0.355095	0.00367291	1.56313e-05	176529	7.61417	0.638271	2264.66	105.798	-0.000252814	0.000715411	5.99705e-05
St 37, 15N2+13C	-0.709005	-0.680759	1.73953	1.31891	2.38844e-05	0.00184753	-0.00084267	1.3734	1.10903	0.00998552	0.608356	3.69026e-05	2.12141e-05	0.0320333	0.00184752	22.54	0.00173414	0.000996903	0.00367856	6.51566e-06	-55202.4	0.12937	0.0743705	0.00366622	2.29785e-05	55165.7	1.60687	0.923738	1734.75	99.3266	-0.000392424	0.00151929	0.000873394
St 37, 15N2+13C+DOC	-10.1196	-6.21386	64.2055	8.01283	7.53013e-05	0.0124022	-0.00509092	13.7631	1.11667	0.000416667	5.56257	5.37192e-06	8.36676e-08	0.0202667	0.0124022	214.343	7.06664	0.110063	0.00367856	6.51566e-06	-99288.6	0.41852	0.00651845	0.00361571	7.50189e-05	98875	55.0192	0.856924	1831.5	384.423	-0.00339277	1.70109	0.0264945
St 42, 15N2+13C	-1.01651	-0.511319	3.71874	1.9284	1.23063e-05	0.00283786	-0.00233277	3.82138	1.00708	1.92296e-15	0.519615	9.98402e-31	2.68478e-31	0.00896667	0.00283784	62.8801	0.0318421	0.0085626	0.00367286	1.14321e-05	-155999	3.18053	0.855271	0.00366957	4.55547e-06	155566	0.502221	0.135051	829.369	104.46	-0.000616515	0.00414753	0.0011153
St 42, 15N2+13C+DOC	2.12462	-2.33719	116.158	10.7777	1.73519e-05	0.000709552	-0.0137727	9.72054	1.00694	0.000240563	2.32052	3.1162e-07	2.68271e-09	0.00493333	0.00070946	1186.43	0.7085	0.00609943	0.00367286	1.14321e-05	-623245	50.7659	0.43704	0.00366906	1.30535e-05	615738	64.6025	0.556158	781.511	95.4886	-0.0029906	0.0815492	0.000702052
St 56_2022, 15N2+13C	-0.493838	-0.360631	7.45902	2.73112	1.37251e-05	0.0102344	-0.000367622	3.74018	1.12167	1.79705e-15	0.308901	3.08149e-31	4.13122e-32	0.0410333	0.0102344	7.57806	0.00601509	0.000806418	0.00367886	6.57345e-06	-198937	1.71008	0.229264	0.00367705	1.20486e-05	198892	5.74257	0.769882	8333.43	436.663	-4.32752e-05	0.000357085	4.78729e-05
St 56_2022, 15N2+13C+DOC	5.38899	4.59801	16.8698	4.10728	1.5452e-05	0.00756241	0.000513029	4.83668	1.12167	1.79705e-15	-3.95393	5.04871e-29	2.99276e-30	0.0347	0.00756241	-119.17	0.812185	0.0481445	0.00367886	6.57345e-06	-258490	2.88719	0.171146	0.00369664	1.39841e-05	258584	13.0759	0.775108	8997.52	601.555	0.00051103	0.0945025	0.00560189
St 57, 15N2+13C	1.20033	1.04746	1.05115	1.02525	3.065e-05	0.00951333	0.000922382	1.1833	1.10208	0.00138889	-0.94924	1.73815e-06	1.65357e-06	0.0380333	0.00951332	-23.8771	0.0515974	0.0490868	0.00367786	6.54147e-06	-32053.9	0.0439656	0.0418263	0.00371051	2.99438e-05	32078.3	0.922649	0.877755	1214.57	210.426	0.000862414	0.032933	0.0313306
St 57, 15N2+13C+DOC	1.03879	1.09983	0.815128	0.902844	2.65613e-05	0.00295354	0.000840447	0.852208	1.10417	0.00138889	-0.994822	1.90909e-06	2.34207e-06	0.0354333	0.00295353	-31.6872	0.00875891	0.0107454	0.00367786	6.54147e-06	-33603.6	0.0483195	0.0592784	0.00371056	2.57432e-05	33631.3	0.749569	0.919573	1179.23	98.723	0.000932672	0.00847802	0.0104008
St 61, 15N2+13C	5.22483	5.17837	28.8468	5.37092	1.82264e-05	0.0101356	0.0006485	5.48414	1.11458	1.92296e-15	-4.6188	7.88861e-29	2.73466e-30	0.0331	0.0101356	-130.91	1.76053	0.0610303	0.00367886	6.57345e-06	-277562	3.32896	0.115401	0.00369751	1.69997e-05	277676	22.2823	0.772437	9105.65	2135.55	0.000568698	1.47497	0.0511313
St 61, 15N2+13C+DOC	3.08461	2.40583	3.55263	1.88484	8.43637e-06	0.00635532	0.00030453	2.42523	1.11458	1.92296e-15	-2.07846	1.59744e-29	4.49651e-30	0.0323	0.00635531	-68.7843	0.191096	0.0537901	0.00367886	6.57345e-06	-212068	1.94329	0.547	0.0036902	5.28792e-06	212103	1.25795	0.354091	6766.24	1125.99	0.000355564	0.16029	0.0451187
St 65, 15N2+13C*	5.29548	5.67869	13.48	3.67152	2.23719e-05	0.00339412	0.000761542	3.4203	1.08681	3.14018e-15	-5.09117	2.55591e-28	1.89607e-29	0.0334	0.00339411	-171.484	0.338767	0.025131	0.00367919	6.68456e-06	-161892	1.17111	0.0868777	0.00371424	2.13499e-05	162047	11.9695	0.88794	5234.24	24.3197	0.00108491	0.000696156	5.16435e-05
St 108, 15N2+13C	0.346429	0.349021	0.0421969	0.205419	1.97525e-05	0.00911384	0.000631337	0.207412	1.12361	0.00120281	-0.310292	1.39296e-07	3.3011e-06	0.0377633	0.00911384	-8.07889	0.00542133	0.128477	0.00367553	8.07128e-06	-9701.55	0.00613151	0.145307	0.00371147	1.80282e-05	9709.49	0.0306407	0.726136	371.888	1.90966	0.000938512	3.21211e-06	7.61219e-05
St 108, 15N2+13C+DOC	0.212329	0.204539	0.0188262	0.137209	1.28622e-05	0.00500234	0.000430435	0.142533	1.12361	0.000694444	-0.181925	1.5961e-08	8.47805e-07	0.0342667	0.00500233	-5.74653	0.000826337	0.0438929	0.00367553	8.07128e-06	-10322	0.00694086	0.36868	0.00369534	1.00146e-05	10326	0.0106936	0.568018	354.93	33.1696	0.00057628	0.000365382	0.0194082

## Sheet: Specific N2-uptake rates
							Replicate 1		Replicate 2		Replicate 3		Atom% N2 (%)			Atom% PN T=0 (%)			Note
Station & incubation description	Bottle size (L)	Rep1 NFR (d–1)	Rep2 NFR (d–1)	Rep3 NFR (d–1)	Average NFR (d-1)	Stdev NFR	Rep1 T (days)	Rep1 APN T=F (%)	Rep2 T (days)	Rep2 APN T=F (%)	Rep3 T (days)	Rep3 APN T=F (%)	AN2 rep1	AN2 rep2	AN2 rep3	APN rep1	APN rep2	APN rep3
St 18, 15N2+13C	4.6	0.000921155	0.000929743	0.000704215	0.000851704	0.000127802	1.08333	0.00372621	1.07986	0.0037476	1.07639	0.00373099	0.065	0.074	0.067	0.003665	0.003677	0.003683
St 26, 15N2+13C	4.6	0.00265614	0.00239415	0.00201379	0.00235469	0.00032299	1.1	0.00387888	1.09514	0.00388643	1.10069	0.00384811	0.0727728	0.0824112	0.0759205	0.003677	0.00368	0.003688
St 26, 15N2+13C+DOC	4.6	0.00306635	0.00291204	0.00269079	0.00288973	0.00018877	1.11181	0.00391927	1.11042	0.00387394	1.11111	0.00387508	0.0747401	0.0636557	0.0662624	0.003677	0.00368	0.003688
St38, 15N2+13C	4.6	0.00490364	0.00742102	0.00624806	0.00619091	0.00125966	1.10069	0.00378877	1.10069	0.00398208	1.1125	0.0039859	0.0247535	0.0393266	0.0461171	0.003675	0.003691	0.003691
St38, 15N2+13C+DOC	4.6	0.00509619	0.00527266	0.00381762	0.00472882	0.000794042	1.09028	0.00380153	1.10764	0.00387002	1.09167	0.00400669	0.0264466	0.0343437	0.0794406	0.003675	0.003691	0.003691
St 50, 15N2+13C	4.6	0.00570042	0.00449137	0.00502179	0.00507119	0.000606038	1.09444	0.00410527	1.08889	0.00405495	1.09306	0.00410742	0.0688187	0.0797368	0.0779241	0.003699	0.003683	0.0037
St 50, 15N2+13C+DOC	4.6	0.00514158	0.00932663	0.00898043	0.00781621	0.00232276	1.09306	0.00409413	1.09306	0.00432614	1.09514	0.00445475	0.0740068	0.06677	0.0804427	0.003699	0.003683	0.0037
St 56_2021, 15N2+13C	4.6	0.00475397	0.00281093	0.00551677	0.00436056	0.00139516	1.10903	0.00386612	1.10556	0.00386709	1.10139	0.00400373	0.0442648	0.057789	0.0567951	0.003652	0.003699	0.003681
St56_2021, 15N2+13C+DOC	4.6	0.00470546	0.00511407	0.00581028	0.00520994	0.000558615	1.10278	0.00393977	1.10347	0.00400131	1.10556	0.00401444	0.0591081	0.05727	0.0555895	0.003652	0.003699	0.003681
St 36, 15N2+13C	4.6	-0.000600207	-7.67124e-05	0.00278882	0.000703966	0.00182441	1.11875	0.00366443	1.11917	0.00367451	1.12042	0.00368331	0.0384	0.0242	0.0097	0.00368774	0.00367627	0.00366445
St 36, 15N2+13C+DOC	4.6	0.000119	-0.00146007	0.00034216	-0.00033297	0.000982454	1.11917	0.00369088	1.11958	0.0036625	1.12042	0.00366535	0.0273	0.0121	0.006	0.00368774	0.00367627	0.00366445
St 37, 15N2+13C	4.6	-0.00129199	-0.000477015	0.00048184	-0.000429054	0.000887886	1.0975	0.00364192	1.115	0.00366914	1.11458	0.0036876	0.0299	0.0331	0.0331	0.0036791	0.00368479	0.00367179	1 true T0 replicate + (all average + 1 sd.dev) + (all average - 1 sd.dev)
St 37, 15N2+13C+DOC	4.6	-0.000777092	-0.00151685	-0.0169311	-0.00640833	0.00912045	1.11625	0.00365245	1.11667	0.00366528	1.11708	0.00352941	0.0344	0.0152	0.0112	0.0036791	0.00368479	0.00367179	1 true T0 replicate + (all average + 1 sd.dev) + (all average - 1 sd.dev)
St 42, 15N2+13C	4.6	0.00153128	-0.00258412	-0.00303656	-0.00136314	0.00251682	1.00708	0.00367409	1.00708	0.00366966	1.00708	0.00366498	0.0115	0.0095	0.0059	0.003662	0.00368479	0.00367179	1 true T0 replicate + (all average + 1 sd.dev) + (all average - 1 sd.dev)
St 42, 15N2+13C+DOC	4.6	-0.00427143	-0.00871629	0.0177067	0.00157299	0.0141478	1.00708	0.0036571	1.00708	0.0036671	1.00667	0.00368299	0.0048	0.0057	0.0043	0.003662	0.00368479	0.00367179	1 true T0 replicate + (all average + 1 sd.dev) + (all average - 1 sd.dev). Replicate 3 excluded as an outlier.
St 56_2022, 15N2+13C	4.6	-0.000307901	-0.000198372	0.000360094	-4.87263e-05	0.000358259	1.12167	0.00366414	1.12167	0.003679	1.12167	0.003688	0.0496	0.0297	0.0438	0.00368	0.00368479	0.00367179	1 true T0 replicate + (all average + 1 sd.dev) + (all average - 1 sd.dev)
St 56_2022, 15N2+13C+DOC	4.6	0.000333321	0.00108473	0.000326711	0.000581587	0.000435746	1.12167	0.00369347	1.12167	0.00371194	1.12167	0.00368452	0.0397	0.026	0.0384	0.00368	0.00368479	0.00367179	1 true T0 replicate + (all average + 1 sd.dev) + (all average - 1 sd.dev)
St 57, 15N2+13C	4.6	0.00141417	-0.000168154	0.00194007	0.00106203	0.00109734	1.10069	0.0037228	1.10347	0.00367638	1.10208	0.00373236	0.0331	0.049	0.032	0.003677	0.00368479	0.00367179	1 true T0 replicate + (all average + 1 sd.dev) + (all average - 1 sd.dev)
St 57, 15N2+13C+DOC	4.6	0.00135789	0.00104709	0.000294186	0.000899722	0.00054695	1.10417	0.00372891	1.10278	0.00372164	1.10556	0.00368113	0.0383	0.0356	0.0324	0.003677	0.00368479	0.00367179	1 true T0 replicate + (all average + 1 sd.dev) + (all average - 1 sd.dev)
St 61, 15N2+13C	4.6	0.000918455	0.000205738	0.000584818	0.00056967	0.000356599	1.11458	0.00371636	1.11458	0.00369282	1.11458	0.00368335	0.0392	0.0387	0.0214	0.00368	0.00368479	0.00367179	1 true T0 replicate + (all average + 1 sd.dev) + (all average - 1 sd.dev)
St 61, 15N2+13C+DOC	4.6	0.000466102	-6.22838e-06	0.000780321	0.000413398	0.000395915	1.11458	0.00369502	1.11458	0.00368455	1.11458	0.00369104	0.0326	0.0385	0.0258	0.00368	0.00368479	0.00367179	1 true T0 replicate + (all average + 1 sd.dev) + (all average - 1 sd.dev)
St 65, 15N2+13C*	2.3	0.000519674	0.0015005		0.00101009	0.000693551	1.08681	0.00369914	1.08681	0.00372933			0.0358	0.031		0.003681	0.00368479	0.00367179	1 true T0 replicate + (all average + 1 sd.dev) + (all average - 1 sd.dev)
St 108, 15N2+13C	4.6	0.000840155	0.000924695	0.00103071	0.000931854	9.54798e-05	1.125	0.00369384	1.12292	0.00372987	1.12292	0.00371071	0.02889	0.0471	0.0373	0.00367	0.00368479	0.00367179	1 true T0 replicate + (all average + 1 sd.dev) + (all average - 1 sd.dev)
St 108, 15N2+13C+DOC	4.6	0.00105752	0.000440735	0.000341176	0.000613144	0.000388047	1.12431	0.0037	1.12292	0.00370217	1.12361	0.00368384	0.0289	0.0388	0.0351	0.00367	0.00368479	0.00367179	1 true T0 replicate + (all average + 1 sd.dev) + (all average - 1 sd.dev)
*Two replicates due to lack of water availability
