# Supplementary material for: Nitrogen fixation under declining Arctic sea ice
Source: Commun Earth Environ. 2025 Oct 20;6(1):811. doi: 10.1038/s43247-025-02782-4 (PMC12537486; doi:10.1038/s43247-025-02782-4)
Supplement: Supplementary file 4 — Supplementary datasheet S2 [file 43247_2025_2782_MOESM4_ESM.xlsx]

## Sheet: Notes
Supplementary Data Sheet S2 (von Friesen et al)
This spreadsheet calculates carbon fixation rates.
Corg: amendment with a mix of dissolved organic carbon (see methods)
Corg control: incubated bottle with the dissolved organic carbon amendment but without stable isotopes

## Sheet: C fixation rates SAS
Experiment	Sample	Volume filtered (L)	Particulate organic carbon (nmol L-1)	Incubation time (days)	13C atom%	Flux nmol C L-1 d-1
Station 18 Multiyear ice	A	4.67	4861.57	1.08333	1.23471	210.289
	B	4.67	3494.98	1.07986	1.23218	149.232
	C	4.67	3490.29	1.07639	1.19764	116.25				Labeled bicarbonate enrichment grade	98	%
Station 26 Multiyear ice	A	4.67	2054.7	1.1	1.41747	192.42				Final concentration in bottles	100	µM
	B	4.67	2219.5	1.09514	1.31857	149.379				Estimated average DIC conc in the Arctic Ocean	2250	µM
	C	4.65	2272.46	1.10069	1.42106	214.879				% enrichment	4.44444	Average
	Corg A	4.65	3364.68	1.11181	1.43111	323.991
	Corg B	4.65	2931.26	1.11042	1.47657	318.164				T0	13C atm%
	Corg C	4.67	2641.94	1.11111	1.55554	342.227				Up2 (station 18)	1.07691
	Corg Control	2.3	2659.86	1.10833	1.06918	-0.464358				Up3 (station 26)	1.06984
Station 38 Multiyear ice	A	4.67	2414.04	1.10069	1.47418	258.709				Up4 (station 38)	1.07695
	B	4.67	2166.17	1.10069	1.52924	264.324				Up5 (station 50)	1.0713
	C	4.67	2007.77	1.1125	1.56105	259.442				Up6 (station 56_2021)	1.07167
	Corg A	4.67	2274.54	1.09028	1.51353	270.463
	Corg B	4.5	2373.95	1.10764	1.49158	263.893
	Corg C	4.67	2404.02	1.09167	1.46362	252.862
	Corg Control	2.3	2523.19	1.12431	1.07545	-1.00411
Station 50 Multiyear ice decay	A	4.62	2948.03	1.09444	1.54763	380.371
	B	4.62	2369.21	1.08889	1.49754	274.939
	C	4.62	3145.58	1.09306	1.50894	373.37
	Corg A	4.62	2560.43	1.09306	1.57272	348.203
	Corg B	4.62	3539.93	1.09306	1.57972	488.134
	Corg C	4.62	3133	1.09514	1.65539	495.375
	Corg Control	2.25	2591.57	1.14167	1.07505	2.52372
Station 56_2021 Multiyear ice decay	A	4.62	4986.99	1.10903	1.38884	422.867
	B	4.62	5008.18	1.10556	1.38984	427.331
	C	4.62	5450.3	1.10139	1.38346	457.461
	Corg A	4.62	4732.81	1.10278	1.4199	443.103
	Corg B	4.62	4743.11	1.10347	1.42475	449.97
	Corg C	4.62	4925.1	1.10556	1.40861	445.038
	Corg Control	2.26	6059.08	1.09653	1.07366	3.25892

## Sheet: C fixation rates ATWAICE
Experiment	Sample	Volume filtered (L)	Particulate organic carbon (nmol L-1)	Incubation time (days)	13C atom%	Flux nmol C L-1 d-1
Station 36 Atlantic 1	Corg Control	1.92	14849.5	1.08708	1.07605	-7.8811
	A	0.835	14214.8	1.1225	1.75505	2546.89
	B	0.775	13176.1	1.12292	1.74424	2322.21				Labeled bicarbonate enrichment grade	98	%
	C	0.735	12818.8	1.12417	1.66054	1973.2				Final concentration in bottles	100	µM
	Corg A	0.715	14038.7	1.12292	1.73616	2444.24				Estimated average DIC conc in the Arctic Ocean	2250	µM
	Corg B	0.655	14504.2	1.12333	1.73838	2532.86				% enrichment	4.44444	Average
	Corg C	0.725	12512.9	1.12417	1.74051	2190.55
Station 37 High melt 1	A	0.485	10854.8	1.10083	1.80538	2134.77
	B	0.475	12129.5	1.11833	1.85695	2514.19
	C	0.485	12872.8	1.11792	1.74715	2293.9
	Corg A	0.475	13286.5	1.11958	1.78243	2488.38					13C atm%
	Corg B	0.485	11058	1.12	1.7626	2012.13				T0	A	B	C
	Corg C	0.465	20040.5	1.12042	1.5032	2267.72				Station 36	1.07832	1.07668	1.07898
	Corg Control	1.84	14610.1	1.11618	1.07776	6.22274				Station 37	1.07616
Station 42 Pack ice 1	A	1.075	5052.67	1.01333	1.65945	868.492				Station 42	1.07204
	B	1.225	4944.99	1.01333	1.56211	709.137				Station 56_2022	1.07892
	C	1.055	3903.74	1.01333	1.55955	556.886				Station 57	1.07482
	Corg A	1.095	4256.55	1.01333	1.59948	656.962				Station 61	1.07957
	Corg B	1.025	4026.66	1.01333	1.6475	678.055				Station 65	1.08648
	Corg C	0.955	5128.54	1.01292	1.67299	902.236				Station 108	1.06937
	Corg Control	1.52	10995.4	0.997917	1.0721	0.193881
Station 56_2022 High melt 2	Corg Control	0.265	68696.6	1.07708	1.0811	41.2927
	A	0.086	80352.8	1.12583	1.59798	11007.6
	B	0.088	77857.7	1.12583	1.67075	12161.1
	C	0.119	63641.7	1.12583	1.72622	10872.4
	Corg A	0.097	73121.7	1.12583	1.72663	12499.6
	Corg B	0.087	97242.5	1.12583	1.6166	13799.2
	Corg C	0.093	77637.1	1.12583	1.57372	10138.5
Station 57 Atlantic 2	A	0.98	5583.46	1.11111	1.69792	929.223
	B	0.87	8111.79	1.11389	1.70944	1371.53
	C	0.96	7095.75	1.1125	1.7191	1219.53
	Corg A	0.87	6801.14	1.11458	1.82009	1349.6
	Corg B	1	6089.58	1.11319	1.71746	1043.29
	Corg C	0.82	7513.77	1.11597	1.67393	1197.09
	Corg Control	2.25	10193.7	1.11354	1.07503	0.559616
Station 61 High melt 2	A	0.125	54042.8	1.12847	1.84969	10960.8
	B	0.135	53337.7	1.12847	1.86498	11032.4
	C	0.09	81456.5	1.12847	1.81957	15874.4
	Corg A	0.125	51339.5	1.12847	1.79316	9648.05
	Corg B	0.185	37527.5	1.12847	1.94295	8532.82
	Corg C	0.128	54693.1	1.12847	1.75421	9717.29
	Corg Control	0.33	52612.1	1.07292	1.07995	5.57972
Station 65 Pack ice 2	A	0.76	59549.2	1.09375	1.94236	13877
	B	0.79	60470.4	1.09375	1.84289	12453.9
Station 108 Land fast	A	1.43	4309.43	1.12847	1.31206	274.6
	B	1.5	3475.49	1.12639	1.36535	270.588
	C	1.5	3395.57	1.12639	1.35987	259.466
	Corg A	1.46	3341.75	1.12778	1.36405	258.713
	Corg B	1.52	3318.21	1.12639	1.35117	245.966
	Corg C	1.52	3885.54	1.12708	1.32818	264.354
	Corg Ctrl	2.25	5113.76	1.10417	1.07137	2.73625
