# Supplementary material for: Nitrogen fixation under declining Arctic sea ice
Source: Commun Earth Environ. 2025 Oct 20;6(1):811. doi: 10.1038/s43247-025-02782-4 (PMC12537486; doi:10.1038/s43247-025-02782-4)
Supplement: Supplementary file 5 — Supplementary datasheet S3 [file 43247_2025_2782_MOESM5_ESM.xlsx]

## Sheet: Beta-Arctic1
Sample	Station	Replicate	nifH copies L-1	LOQ nifH copies L-1	LOD nifH copies L-1
NC-1S	36	A	0	381.019	288.444
NC-1S		B	0	381.019	288.444
NC-1S		C	0	381.019	288.444
NC-1S		D	0	381.019	288.444
NC-21S	56_2022	A	0	222.346	168.323
NC-21S		B	0	222.346	168.323
NC-21S		C	0	222.346	168.323
NC-21S		D	0	222.346	168.323
NC-22S	56_2022	A	0	290.837	220.173
NC-22S		B	0	290.837	220.173
NC-22S		C	0	290.837	220.173
NC-22S		D	0	290.837	220.173
NC-23S	56_2022	A	0	335.083	253.669
NC-23S		B	0	335.083	253.669
NC-23S		C	0	335.083	253.669
NC-23S		D	0	335.083	253.669
NC-24S	57	A	0	81.1933	61.4661
NC-24S		B	0	81.1933	61.4661
NC-24S		C	0	81.1933	61.4661
NC-24S		D	0	81.1933	61.4661
NC-25S	61	A	0	276.596	209.393
NC-25S		B	0	276.596	209.393
NC-25S		C	0	276.596	209.393
NC-25S		D	0	276.596	209.393
NC-26S	65	A	0	246.254	186.423
NC-26S		B	0	246.254	186.423
NC-26S		C	0	246.254	186.423
NC-26S		D	0	246.254	186.423
NC-27S	65	A	0	451.87	342.081
NC-27S		B	0	451.87	342.081
NC-27S		C	0	451.87	342.081
NC-27S		D	0	451.87	342.081
NC-28S	65	A	0	647.719	490.345
NC-28S		B	0	647.719	490.345
NC-28S		C	0	647.719	490.345
NC-28S		D	0	647.719	490.345
NC-2S	36	A	0	10.1292	7.66815
NC-2S		B	0	10.1292	7.66815
NC-3S	36	A	0	9.75603	7.38564
NC-3S		B	0	9.75603	7.38564
NC-4S	37	A	0	89.7764	67.9638
NC-4S		B	0	89.7764	67.9638
NC-4S		C	0	89.7764	67.9638
NC-4S		D	0	89.7764	67.9638
NC-5S	42	A	0	13.0538	9.8822
NC-5S		B	0	13.0538	9.8822
NC-64S	65	A	0	575.611	435.757
NC-64S		B	0	575.611	435.757
NC-64S		C	0	575.611	435.757
NC-64S		D	0	575.611	435.757
NC-65S	65	A	0	697.441	527.986
NC-65S		B	0	697.441	527.986
NC-65S		C	0	697.441	527.986
NC-65S		D	0	697.441	527.986
Up2AL	18	A	0	128.381	97.189
Up2AL		B	0	128.381	97.189
Up2AL		C	161.889	128.381	97.189
Up2AL		D	0	128.381	97.189
Up2AS		A	0	76.3956	57.834
Up2AS		B	0	76.3956	57.834
Up2AS		C	7.5565	76.3956	57.834
Up2AS		D	0	76.3956	57.834
UP2BL		A	0	10.3267	7.81767
UP2BL		B	0	10.3267	7.81767
UP2BS		A	0	19.3936	14.6816
UP2BS		B	0	19.3936	14.6816
UP3AL	26	A	10.8914	11.1889	8.47038
UP3AL		B	1.10673	11.1889	8.47038
UP3AL		D	1.10673	11.1889	8.47038
UP3AS		A	0	30.5725	23.1444
UP3AS		B	0	30.5725	23.1444
UP3AS		C	0	30.5725	23.1444
UP3AS		D	0	30.5725	23.1444
UP3BL		A	36.3495	25.1449	19.0356
UP3BL		B	23.1081	25.1449	19.0356
UP3BL		C	29.7208	25.1449	19.0356
UP3BL		D	11.178	25.1449	19.0356
UP3BS		A	0	51.9506	39.3283
UP3BS		B	0	51.9506	39.3283
UP3BS		C	0	51.9506	39.3283
UP3BS		D	0	51.9506	39.3283
UP4L	38	A	0	63.3078	47.9261
UP4L		B	0	63.3078	47.9261
UP4L		C	0	63.3078	47.9261
UP4L		D	0	63.3078	47.9261
UP4S		A	0	97.2581	73.6277
UP4S		B	0	97.2581	73.6277
UP4S		C	0	97.2581	73.6277
UP4S		D	0	97.2581	73.6277
UP5AL	50	A	0	26.4848	20.0499
UP5AL		B	0	26.4848	20.0499
UP5AL		C	0	26.4848	20.0499
UP5AL		D	0	26.4848	20.0499
UP5AS		A	0	16.437	12.4434
UP5AS		B	0	16.437	12.4434
UP5BL		A	0	10.5373	7.97706
UP5BL		B	0	10.5373	7.97706
UP5BS		A	0	9.83366	7.44441
UP5BS		B	0	9.83366	7.44441
UP6AL	56_2021	A	0	10.298	7.79596
UP6AL		B	0	10.298	7.79596
UP6AS		A	0	10.298	7.79596
UP6AS		B	0	10.298	7.79596
UP6BL		A	0	10.1141	7.65672
UP6BL		B	0	10.1141	7.65672
UP6BS		A	0	11.1875	8.46931
UP6BS		B	0	11.1875	8.46931
UP6CL		A	0	22.9769	17.3943
UP6CL		B	0	22.9769	17.3943
UP6CL		C	2.27271	22.9769	17.3943
UP6CL		D	0	22.9769	17.3943
UP6CS		A	0	22.3774	16.9404
UP6CS		B	0	22.3774	16.9404
UP6CS		C	0	22.3774	16.9404
UP6CS		D	0	22.3774	16.9404

## Sheet: Gamma-Arctic1
Sample	Station	Replicate	nifH copies L-1	LOQ nifH copies L-1	LOD nifH copies L-1
NC-1S	36	A	0	466.321	421.395
NC-1S		B	0	466.321	421.395
NC-1S		C	0	466.321	421.395
NC-1S		D	0	466.321	421.395
NC-21S	56_2022	A	0	272.125	245.908
NC-21S		B	0	272.125	245.908
NC-21S		C	0	272.125	245.908
NC-21S		D	0	272.125	245.908
NC-22S	56_2022	A	0	355.95	321.656
NC-22S		B	0	355.95	321.656
NC-22S		C	0	355.95	321.656
NC-22S		D	0	355.95	321.656
NC-23S	56_2022	A	0	410.101	370.591
NC-23S		B	0	410.101	370.591
NC-23S		C	0	410.101	370.591
NC-23S		D	0	410.101	370.591
NC-24S	57	A	0	99.3709	89.7973
NC-24S		B	0	99.3709	89.7973
NC-24S		C	0	99.3709	89.7973
NC-24S		D	0	99.3709	89.7973
NC-25S	61	A	0	338.521	305.907
NC-25S		B	0	338.521	305.907
NC-25S		C	0	338.521	305.907
NC-25S		D	0	338.521	305.907
NC-26S	65	A	0	301.386	272.35
NC-26S		B	0	301.386	272.35
NC-26S		C	0	301.386	272.35
NC-26S		D	0	301.386	272.35
NC-27S	65	A	0	553.034	499.754
NC-27S		B	0	553.034	499.754
NC-27S		C	0	553.034	499.754
NC-27S		D	0	553.034	499.754
NC-28S	65	A	0	792.731	716.357
NC-28S		B	0	792.731	716.357
NC-28S		C	0	792.731	716.357
NC-28S		D	0	792.731	716.357
NC-2S	36	A	0	12.3969	11.2026
NC-2S		B	0	12.3969	11.2026
NC-3S	36	A	0	11.9402	10.7899
NC-3S		B	0	11.9402	10.7899
NC-4S	37	A	0	109.876	99.2899
NC-4S		B	0	109.876	99.2899
NC-4S		C	0	109.876	99.2899
NC-4S		D	0	109.876	99.2899
NC-5S	42	A	0	15.9763	14.4371
NC-5S		B	0	15.9763	14.4371
NC-64S	65	A	0	704.479	636.608
NC-64S		B	0	704.479	636.608
NC-64S		C	0	704.479	636.608
NC-64S		D	0	704.479	636.608
NC-65S	65	A	0	853.584	771.348
NC-65S		B	0	853.584	771.348
NC-65S		C	0	853.584	771.348
NC-65S		D	0	853.584	771.348
Up2AL	18	A	0	157.123	141.986
Up2AL		B	0	157.123	141.986
Up2AL		C	0	157.123	141.986
Up2AL		D	0	157.123	141.986
Up2AS		A	0	93.499	84.4911
Up2AS		B	138.867	93.499	84.4911
Up2AS		C	22.9186	93.499	84.4911
Up2AS		D	0	93.499	84.4911
UP2BL		A	53.3929	12.6387	11.421
UP2BL		C	27.8062	12.6387	11.421
UP2BS		A	48.1304	23.7354	21.4487
UP2BS		B	51.8344	23.7354	21.4487
UP2BS		C	35.779	23.7354	21.4487
UP3AL	26	A	0	13.6939	12.3746
UP3AL		B	0	13.6939	12.3746
UP3AS		A	22.3268	37.417	33.8122
UP3AS		B	32.3456	37.417	33.8122
UP3AS		C	0	37.417	33.8122
UP3AS		D	0	37.417	33.8122
UP3BL		A	0	30.7744	27.8095
UP3BL		B	0	30.7744	27.8095
UP3BL		C	23.6276	30.7744	27.8095
UP3BL		D	0	30.7744	27.8095
UP3BS		A	0	63.5813	57.4557
UP3BS		B	0	63.5813	57.4557
UP3BS		C	0	63.5813	57.4557
UP3BS		D	0	63.5813	57.4557
UP4L	38	A	0	77.4812	70.0164
UP4L		B	0	77.4812	70.0164
UP4L		C	0	77.4812	70.0164
UP4L		D	0	77.4812	70.0164
UP4S		A	0	119.032	107.564
UP4S		B	126.638	119.032	107.564
UP4S		C	0	119.032	107.564
UP4S		D	0	119.032	107.564
UP5AL	50	A	70.2646	32.4142	29.2913
UP5AL		B	78.5296	32.4142	29.2913
UP5AL		C	69.2304	32.4142	29.2913
UP5AL		D	0	32.4142	29.2913
UP5AS		A	20.9316	20.1169	18.1788
UP5AS		B	44.2591	20.1169	18.1788
UP5AS		C	3.7481	20.1169	18.1788
UP5BL		A	25.3869	12.8963	11.6539
UP5BL		B	18.3206	12.8963	11.6539
UP5BL		C	16.0318	12.8963	11.6539
UP5BS		A	13.0923	12.0352	10.8757
UP5BS		B	4.50157	12.0352	10.8757
UP5BS		C	9.37829	12.0352	10.8757
UP6AL	56_2021	A	5.5493	12.6036	11.3893
UP6AL		B	18.7191	12.6036	11.3893
UP6AL		C	26.1322	12.6036	11.3893
UP6AS		A	12.2675	12.6036	11.3893
UP6AS		B	19.2825	12.6036	11.3893
UP6AS		C	24.8106	12.6036	11.3893
UP6BL		B	7.89589	12.3784	11.1859
UP6BL		C	23.3073	12.3784	11.1859
UP6BS		A	11.2378	13.6921	12.373
UP6BS		B	1.47386	13.6921	12.373
UP6BS		C	18.0612	13.6921	12.373
UP6CL		A	55.3573	28.121	25.4117
UP6CL		B	76.1423	28.121	25.4117
UP6CL		C	51.4016	28.121	25.4117
UP6CL		D	0	28.121	25.4117
UP6CS		A	35.0707	27.3872	24.7487
UP6CS		B	62.9953	27.3872	24.7487
UP6CS		C	52.3375	27.3872	24.7487
UP6CS		D	0	27.3872	24.7487

## Sheet: Gamma-Arctic2
Sample	Station	Replicate	nifH copies L-1	LOQ nifH copies L-1	LOD nifH copies L-1
NC-1S	36	A	0	819.449	731.689
NC-1S		B	0	819.449	731.689
NC-1S		C	0	819.449	731.689
NC-1S		D	0	819.449	731.689
NC-21S	56_2022	A	0	478.195	426.981
NC-21S		B	0	478.195	426.981
NC-21S		C	0	478.195	426.981
NC-21S		D	0	478.195	426.981
NC-22S	56_2022	A	0	625.497	558.508
NC-22S		B	0	625.497	558.508
NC-22S		C	0	625.497	558.508
NC-22S		D	0	625.497	558.508
NC-23S	56_2022	A	0	720.656	643.476
NC-23S		B	0	720.656	643.476
NC-23S		C	0	720.656	643.476
NC-23S		D	0	720.656	643.476
NC-24S	57	A	0	174.621	155.919
NC-24S		B	0	174.621	155.919
NC-24S		C	0	174.621	155.919
NC-24S		D	0	174.621	155.919
NC-25S	61	A	0	594.87	531.161
NC-25S		B	0	594.87	531.161
NC-25S		C	0	594.87	531.161
NC-25S		D	0	594.87	531.161
NC-26S	65	A	0	529.614	472.894
NC-26S		B	0	529.614	472.894
NC-26S		C	0	529.614	472.894
NC-26S		D	0	529.614	472.894
NC-27S	65	A	0	971.827	867.747
NC-27S		B	0	971.827	867.747
NC-27S		C	0	971.827	867.747
NC-27S		D	0	971.827	867.747
NC-28S	65	A	0	1393.04	1243.85
NC-28S		B	0	1393.04	1243.85
NC-28S		C	0	1393.04	1243.85
NC-28S		D	0	1393.04	1243.85
NC-2S	36	A	0	21.7847	19.4516
NC-2S		B	0	21.7847	19.4516
NC-3S	36	A	0	20.9821	18.735
NC-3S		B	0	20.9821	18.735
NC-4S	37	A	0	193.08	172.402
NC-4S		B	0	193.08	172.402
NC-4S		C	0	193.08	172.402
NC-4S		D	0	193.08	172.402
NC-5S	42	A	0	28.0746	25.0679
NC-5S		B	0	28.0746	25.0679
NC-64S	65	A	0	1237.95	1105.37
NC-64S		B	0	1237.95	1105.37
NC-64S		C	0	1237.95	1105.37
NC-64S		D	0	1237.95	1105.37
NC-65S	65	A	0	1499.97	1339.33
NC-65S		B	0	1499.97	1339.33
NC-65S		C	0	1499.97	1339.33
NC-65S		D	0	1499.97	1339.33
Up2AL	18	A	0	276.107	246.537
Up2AL		B	0	276.107	246.537
Up2AL		C	1100.35	276.107	246.537
Up2AL		D	0	276.107	246.537
Up2AS		A	2068.6	164.302	146.706
Up2AS		B	0	164.302	146.706
Up2AS		C	1020.88	164.302	146.706
Up2AS		D	0	164.302	146.706
UP2BL		A	809.479	22.2094	19.8309
UP2BL		C	1525.07	22.2094	19.8309
UP2BS		A	165.016	41.7093	37.2424
UP2BS		B	244.493	41.7093	37.2424
UP2BS		C	672.62	41.7093	37.2424
UP2BS		D	491.822	41.7093	37.2424
UP3AL	26	A	145.226	24.0637	21.4866
UP3AL		B	0	24.0637	21.4866
UP3AS		A	0	65.7515	58.7097
UP3AS		B	0	65.7515	58.7097
UP3AS		C	0	65.7515	58.7097
UP3AS		D	0	65.7515	58.7097
UP3BL		A	0	54.0787	48.287
UP3BL		B	0	54.0787	48.287
UP3BL		C	0	54.0787	48.287
UP3BL		D	0	54.0787	48.287
UP3BS		A	0	111.729	99.7631
UP3BS		B	0	111.729	99.7631
UP3BS		C	0	111.729	99.7631
UP3BS		D	0	111.729	99.7631
UP4L	38	A	0	136.155	121.573
UP4L		B	0	136.155	121.573
UP4L		C	0	136.155	121.573
UP4L		D	0	136.155	121.573
UP4S		A	0	209.171	186.769
UP4S		B	0	209.171	186.769
UP4S		C	0	209.171	186.769
UP4S		D	0	209.171	186.769
UP5AL	50	A	10004.8	56.9603	50.86
UP5AL		B	0	56.9603	50.86
UP5AL		C	10527.9	56.9603	50.86
UP5AL		D	0	56.9603	50.86
UP5AS		A	10876.8	35.3507	31.5648
UP5AS		C	7724.86	35.3507	31.5648
UP5BL		A	1154.56	22.6623	20.2352
UP5BL		C	962.433	22.6623	20.2352
UP5BS		A	50.2632	21.149	18.884
UP5BS		C	154.234	21.149	18.884
UP6AL	56_2021	A	336.954	22.1478	19.7758
UP6AL		C	510.268	22.1478	19.7758
UP6AS		A	17.4053	22.1478	19.7758
UP6AS		C	259.264	22.1478	19.7758
UP6BL		A	605.593	21.7522	19.4226
UP6BL		B	798.606	21.7522	19.4226
UP6BL		C	1319.78	21.7522	19.4226
UP6BL		D	558.985	21.7522	19.4226
UP6BS		B	622.827	24.0607	21.4839
UP6BS		C	358.149	24.0607	21.4839
UP6BS		D	493.386	24.0607	21.4839
UP6CL		A	3064.45	49.416	44.1237
UP6CL		B	2038.39	49.416	44.1237
UP6CL		C	2053.28	49.416	44.1237
UP6CL		D	2023.6	49.416	44.1237
UP6CS		A	2856.93	48.1266	42.9724
UP6CS		B	2795.2	48.1266	42.9724
UP6CS		C	3795.01	48.1266	42.9724
UP6CS		D	3907.15	48.1266	42.9724
